# Supplementary material for: Exploring sources of inaccuracy and irreproducibility in the CDC bottle bioassay through direct insecticide quantification
Source: Parasit Vectors. 2024 Jul 19;17:310. doi: 10.1186/s13071-024-06369-4 (PMC11264779; doi:10.1186/s13071-024-06369-4)
Supplement: Supplementary file 1 — Additional file 1: Table S1. Target analyte retention times and selected reaction monitoring (SRM) transitions. [file 13071_2024_6369_MOESM1_ESM.xlsx]

## Sheet: S1
Compound	Retention Time (min)	MS Quantitation Peak	MS Confirming Peak 1	MS Confirming Peak 2
d10-chlorpyrifos	11.02	324.0 / 259.9	326.0 / 261.8	259.9 / 166.9
chlorpyrifos	11.14	313.9 / 257.8	315.9 / 259.8	313.9 / 285.9
d5-terbuthylazine	8.29	178.1 / 143.1	219.1/137.1	178.1/143.1
λ-cyhalothrin	15.42	208.1 / 181.0	197.0/141.0	181.0/152.1
