# Supplementary material for: Exploring sources of inaccuracy and irreproducibility in the CDC bottle bioassay through direct insecticide quantification
Source: Parasit Vectors. 2024 Jul 19;17:310. doi: 10.1186/s13071-024-06369-4 (PMC11264779; doi:10.1186/s13071-024-06369-4)
Supplement: Supplementary file 2 — Additional file 2: Table S2. Insecticide mass remaining for chlorpyrifos (low and high) and λ-cyhalothrin (low and high) following the CDC recommended cleaning methods based on baking and air-drying or using an autoclave (corresponds to Fig. 1). [file 13071_2024_6369_MOESM2_ESM.xlsx]

## Sheet: S2
	Chlorpyrifos Mass (µg)						λ-Cyhalothrin Mass (µg)
	Low			High			Low			High
	Baked	Air-Dried	Autoclaved	Baked	Air-Dried	Autoclaved	Baked	Air-Dried	Autoclaved	Baked	Air-Dried	Autoclaved
Replicate 1	0.0250262	0.0101709	0.00667311	1.5062	1.35253	0.490194	0.263987	0.0737019	0.0703481	52.3738	6.3869	2.203
Replicate 2	0.0376757	0.0106588	0.00573926	1.77628	0.991821	0.417098	0.0342334	0.0318538	0.0382026	29.6196	42.2172	1.1443
Replicate 3	0.035006	0.0100545	0.0076927	1.99677	2.35717	0.339156	0.0304488	0.657718	0.0744761	51.4099	17.9227	3.48278
Average	0.0325693	0.0102947	0.00670169	1.75975	1.56717	0.415483	0.109556	0.254425	0.061009	44.4678	22.1756	2.27669
Standard Deviation	0.00666747	0.0003206	0.000977036	0.245703	0.70753	0.0755323	0.133754	0.349889	0.0198584	12.8679	18.2898	1.17098
