# Supplementary material for: Exploring sources of inaccuracy and irreproducibility in the CDC bottle bioassay through direct insecticide quantification
Source: Parasit Vectors. 2024 Jul 19;17:310. doi: 10.1186/s13071-024-06369-4 (PMC11264779; doi:10.1186/s13071-024-06369-4)
Supplement: Supplementary file 3 — Additional file 3: Table S3. Insecticide percent loss after the CDC bottle coating process using low concentration and high concentration insecticide solutions of either chlorpyrifos or λ-cyhalothrin (corresponds to Fig. 2). [file 13071_2024_6369_MOESM3_ESM.xlsx]

## Sheet: S3
	Chlorpyrifos Percent Loss		λ-Cyhalothrin Percent Loss
	Low	High	Low	High
Replicate 1	68.6	41.7	25.5978	30.14
Replicate 2	89	24	3.0803	10.38
Replicate 3	93.5	45	7.5337	0.1
Average	83.7	36.9	12.0706	13.54
Standard Deviation	13.2691	11.2929	11.9246	15.2673
