# Supplementary material for: Exploring sources of inaccuracy and irreproducibility in the CDC bottle bioassay through direct insecticide quantification
Source: Parasit Vectors. 2024 Jul 19;17:310. doi: 10.1186/s13071-024-06369-4 (PMC11264779; doi:10.1186/s13071-024-06369-4)
Supplement: Supplementary file 4 — Additional file 4: Table S4. Percent insecticide loss for bioassay bottles prepared using high concentration spiking solution of either chlorpyrifos or λ-cyhalothrin and stored for 0, 3, and 6 h after the bottle coating process (corresponds to Fig. 3). [file 13071_2024_6369_MOESM4_ESM.xlsx]

## Sheet: S4
	Chlorpyrifos Percent Loss			λ-Cyhalothrin Percent Loss
	0H	3H	6H	0H	3H	6H
Replicate 1	38.2	33.1	48.6	-4.6	8.8	49.1
Replicate 2	41.5	25.4	35.9	10.9	9.7	21.4
Replicate 3	33.8	40.5	33.3	29.1	9.7	6.4
Average	37.8333	33	39.2667	11.8	9.4	25.6333
Standard Deviation	3.86307	7.5505	8.18678	16.868	0.519615	21.6625
